# Supplementary material for: OASIS +: leveraging machine learning to improve the prognostic accuracy of OASIS severity score for predicting in-hospital mortality
Source: BMC Med Inform Decis Mak. 2021 May 13;21:156. doi: 10.1186/s12911-021-01517-7 (PMC8118103; doi:10.1186/s12911-021-01517-7)
Supplement: Supplementary file 2 — Additional file 2. PostGreSQL script for retrieving data from the MIMIC-III database [file 12911_2021_1517_MOESM2_ESM.sql]

# Copyright (c)  2021, Yasser El-Manzalawy
# All rights reserved.
#
# Redistribution and use in source and binary forms, with or without
# modification, are permitted provided that the following conditions are met:
#     * Redistributions of source code must retain the above copyright
#       notice, this list of conditions and the following disclaimer.
#     * Redistributions in binary form must reproduce the above copyright
#       notice, this list of conditions and the following disclaimer in the
#       documentation and/or other materials provided with the distribution.
#     * Neither the name of the <organization> nor the
#       names of its contributors may be used to endorse or promote products
#       derived from this software without specific prior written permission.
#
# THIS SOFTWARE IS PROVIDED BY THE COPYRIGHT HOLDERS AND CONTRIBUTORS "AS IS" AND
# ANY EXPRESS OR IMPLIED WARRANTIES, INCLUDING, BUT NOT LIMITED TO, THE IMPLIED
# WARRANTIES OF MERCHANTABILITY AND FITNESS FOR A PARTICULAR PURPOSE ARE
# DISCLAIMED. IN NO EVENT SHALL Yasser El-Manzalawy BE LIABLE FOR ANY
# DIRECT, INDIRECT, INCIDENTAL, SPECIAL, EXEMPLARY, OR CONSEQUENTIAL DAMAGES
# (INCLUDING, BUT NOT LIMITED TO, PROCUREMENT OF SUBSTITUTE GOODS OR SERVICES;
# LOSS OF USE, DATA, OR PROFITS; OR BUSINESS INTERRUPTION) HOWEVER CAUSED AND
# ON ANY THEORY OF LIABILITY, WHETHER IN CONTRACT, STRICT LIABILITY, OR TORT
# (INCLUDING NEGLIGENCE OR OTHERWISE) ARISING IN ANY WAY OUT OF THE USE OF THIS
# SOFTWARE, EVEN IF ADVISED OF THE POSSIBILITY OF SUCH DAMAGE.

# This code was adapted from the open-source MIMIC-III code repository available
# at https://doi.org/10.5281/zenodo.821872


DROP MATERIALIZED VIEW IF EXISTS METASCORES CASCADE;
CREATE MATERIALIZED VIEW METASCORES AS
with distinct_stays AS
(
 SELECT DISTINCT ON (ie.subject_id) ie.hadm_id, ie.icustay_id, ie.intime, ie.subject_id, ie.los, ad.hospital_expire_flag as in_hospital_mortality, ad.admittime, ad.ethnicity, ad.diagnosis
 FROM admissions ad, icustays ie
 WHERE ad.subject_id = ie.subject_id AND ad.hadm_id = ie.hadm_id AND ie.los >= 1.0
 ORDER BY subject_id,intime ASC
)
, adults_distict_stays as 
(
 SELECT die.icustay_id, die.hadm_id, die.intime, die.subject_id, die.in_hospital_mortality, die.admittime, die.ethnicity, die.diagnosis, die.los, pt.gender, pt.dob, pt.dod,
 extract(epoch from (die.intime - pt.dob))/60.0/60.0/24.0/365 as age_at_admission,
 case when pt.dod <= die.intime + interval '30' day then 1 else 0 end
        as THIRTYDAY_EXPIRE_FLAG,
 case when pt.dod <= die.intime + interval '5' day then 1 else 0 end   -- Extra flag added for COVID-19 models
        as FIVEDAY_EXPIRE_FLAG
 FROM PATIENTS pt, distinct_stays die
 WHERE pt.subject_id = die.subject_id
)
, ads as
(
 SELECT * 
 FROM adults_distict_stays
 WHERE age_at_admission >= 18.0
)
select ads.*
       ,sofa.sofa as sofa_sofa	
       ,sofa.respiration as sofa_respiration	
       ,sofa.coagulation as sofa_coagulation	
       ,sofa.liver	as sofa_liver
       ,sofa.cardiovascular	as sofa_cardiovascular
       ,sofa.cns as sofa_cns	
       ,sofa.renal as sofa_renal
       ,sirs.sirs as sirs_sirs
       ,sirs.temp_score	as sirs_temp_score
       ,sirs.heartrate_score as sirs_heartrate_score	
       ,sirs.resp_score	as sirs_resp_score
       ,sirs.wbc_score as sirs_wbc_score
       ,saps.saps as saps_saps	
       ,saps.age_score	as saps_age_score
       ,saps.hr_score	as saps_hr_score
       ,saps.sysbp_score as saps_sysbp_score	
       ,saps.resp_score	as saps_resp_score
       ,saps.temp_score	as saps_temp_score
       ,saps.uo_score as saps_uo_score	
       ,saps.vent_score	as saps_vent_score
       ,saps.bun_score	as saps_bun_score
       ,saps.hematocrit_score as saps_hematocrit_score	
       ,saps.wbc_score as saps_wbc_score	
       ,saps.glucose_score as saps_glucose_score
       ,saps.potassium_score as saps_potassium_score	
       ,saps.sodium_score as saps_sodium_score
       ,saps.bicarbonate_score as saps_bicarbonate_score
       ,saps.gcs_score as saps_gcs_score
       ,apsiii.apsiii as apsiii_apsiii
,apsiii.apsiii_prob as apsiii_apsiii_prob
,apsiii.hr_score as apsiii_hr_score
,apsiii.meanbp_score as apsiii_meanbp_score
,apsiii.temp_score as apsiii_temp_score
,apsiii.resprate_score as apsiii_resprate_score
,apsiii.pao2_aado2_score as apsiii_pao2_aado2_score
,apsiii.hematocrit_score as apsiii_hematocrit_score
,apsiii.wbc_score as apsiii_wbc_score
,apsiii.creatinine_score as apsiii_creatinine_score
,apsiii.uo_score as apsiii_uo_score
,apsiii.bun_score as apsiii_bun_score
,apsiii.sodium_score as apsiii_sodium_score
,apsiii.albumin_score as apsiii_albumin_score
,apsiii.bilirubin_score as apsiii_bilirubin_score
,apsiii.glucose_score as apsiii_glucose_score
,apsiii.acidbase_score as apsiii_acidbase_score
,apsiii.gcs_score as apsiii_gcs_score
,lods.lods as lods_lods
,lods.neurologic as lods_neurologic
,lods.cardiovascular as lods_cardiovascular
,lods.renal as lods_renal
,lods.pulmonary as lods_pulmonary
,lods.hematologic as lods_hematologic
,lods.hepatic as lods_hepatic
,mlods.mlods as mlods_mlods
,mlods.neurologic as mlods_neurologic
,mlods.cardiovascular as mlods_cardiovascular
,mlods.renal as mlods_renal
,mlods.pulmonary as mlods_pulmonary
,mlods.hematologic as mlods_hematologic
,mlods.hepatic as mlods_hepatic
,oasis.icustay_age_group as oasis_icustay_age_group
,oasis.hospital_expire_flag as oasis_hospital_expire_flag
,oasis.icustay_expire_flag as oasis_icustay_expire_flag
,oasis.oasis as oasis_oasis
,oasis.oasis_prob as oasis_oasis_prob
,oasis.age as oasis_age
,oasis.age_score as oasis_age_score
,oasis.preiculos as oasis_preiculos
,oasis.preiculos_score as oasis_preiculos_score
,oasis.gcs as oasis_gcs
,oasis.gcs_score as oasis_gcs_score
,oasis.heartrate as oasis_heartrate
,oasis.heartrate_score as oasis_heartrate_score
,oasis.meanbp as oasis_meanbp
,oasis.meanbp_score as oasis_meanbp_score
,oasis.resprate as oasis_resprate
,oasis.resprate_score as oasis_resprate_score
,oasis.temp as oasis_temp
,oasis.temp_score as oasis_temp_score
,oasis.urineoutput as oasis_urineoutput
,oasis.urineoutput_score as oasis_urineoutput_score
,oasis.mechvent as oasis_mechvent
,oasis.mechvent_score as oasis_mechvent_score
,oasis.electivesurgery as oasis_electivesurgery
,oasis.electivesurgery_score as oasis_electivesurgery_score
,qsofa.qsofa as qsofa_qsofa
,qsofa.sysbp_score as qsofa_sysbp_score
,qsofa.gcs_score as qsofa_gcs_score
,qsofa.resprate_score as qsofa_resprate_score
,sapsii.sapsii as sapsii_sapsii
,sapsii.sapsii_prob as sapsii_sapsii_prob
,sapsii.age_score as sapsii_age_score
,sapsii.hr_score as sapsii_hr_score
,sapsii.sysbp_score as sapsii_sysbp_score
,sapsii.temp_score as sapsii_temp_score
,sapsii.pao2fio2_score as sapsii_pao2fio2_score
,sapsii.uo_score as sapsii_uo_score
,sapsii.bun_score as sapsii_bun_score
,sapsii.wbc_score as sapsii_wbc_score
,sapsii.potassium_score as sapsii_potassium_score
,sapsii.sodium_score as sapsii_sodium_score
,sapsii.bicarbonate_score as sapsii_bicarbonate_score
,sapsii.bilirubin_score as sapsii_bilirubin_score
,sapsii.gcs_score as sapsii_gcs_score
,sapsii.comorbidity_score as sapsii_comorbidity_score
,sapsii.admissiontype_score as sapsii_admissiontype_score
,elixhauser_ahrq_no_drg_all_icd.congestive_heart_failure as elixhauser_ahrq_no_drg_all_icd_congestive_heart_failure
,elixhauser_ahrq_no_drg_all_icd.cardiac_arrhythmias as elixhauser_ahrq_no_drg_all_icd_cardiac_arrhythmias
,elixhauser_ahrq_no_drg_all_icd.valvular_disease as elixhauser_ahrq_no_drg_all_icd_valvular_disease
,elixhauser_ahrq_no_drg_all_icd.pulmonary_circulation as elixhauser_ahrq_no_drg_all_icd_pulmonary_circulation
,elixhauser_ahrq_no_drg_all_icd.peripheral_vascular as elixhauser_ahrq_no_drg_all_icd_peripheral_vascular
,elixhauser_ahrq_no_drg_all_icd.hypertension as elixhauser_ahrq_no_drg_all_icd_hypertension
,elixhauser_ahrq_no_drg_all_icd.paralysis as elixhauser_ahrq_no_drg_all_icd_paralysis
,elixhauser_ahrq_no_drg_all_icd.other_neurological as elixhauser_ahrq_no_drg_all_icd_other_neurological
,elixhauser_ahrq_no_drg_all_icd.chronic_pulmonary as elixhauser_ahrq_no_drg_all_icd_chronic_pulmonary
,elixhauser_ahrq_no_drg_all_icd.diabetes_uncomplicated as elixhauser_ahrq_no_drg_all_icd_diabetes_uncomplicated
,elixhauser_ahrq_no_drg_all_icd.diabetes_complicated as elixhauser_ahrq_no_drg_all_icd_diabetes_complicated
,elixhauser_ahrq_no_drg_all_icd.hypothyroidism as elixhauser_ahrq_no_drg_all_icd_hypothyroidism
,elixhauser_ahrq_no_drg_all_icd.renal_failure as elixhauser_ahrq_no_drg_all_icd_renal_failure
,elixhauser_ahrq_no_drg_all_icd.liver_disease as elixhauser_ahrq_no_drg_all_icd_liver_disease
,elixhauser_ahrq_no_drg_all_icd.peptic_ulcer as elixhauser_ahrq_no_drg_all_icd_peptic_ulcer
,elixhauser_ahrq_no_drg_all_icd.aids as elixhauser_ahrq_no_drg_all_icd_aids
,elixhauser_ahrq_no_drg_all_icd.lymphoma as elixhauser_ahrq_no_drg_all_icd_lymphoma
,elixhauser_ahrq_no_drg_all_icd.metastatic_cancer as elixhauser_ahrq_no_drg_all_icd_metastatic_cancer
,elixhauser_ahrq_no_drg_all_icd.solid_tumor as elixhauser_ahrq_no_drg_all_icd_solid_tumor
,elixhauser_ahrq_no_drg_all_icd.rheumatoid_arthritis as elixhauser_ahrq_no_drg_all_icd_rheumatoid_arthritis
,elixhauser_ahrq_no_drg_all_icd.coagulopathy as elixhauser_ahrq_no_drg_all_icd_coagulopathy
,elixhauser_ahrq_no_drg_all_icd.obesity as elixhauser_ahrq_no_drg_all_icd_obesity
,elixhauser_ahrq_no_drg_all_icd.weight_loss as elixhauser_ahrq_no_drg_all_icd_weight_loss
,elixhauser_ahrq_no_drg_all_icd.fluid_electrolyte as elixhauser_ahrq_no_drg_all_icd_fluid_electrolyte
,elixhauser_ahrq_no_drg_all_icd.blood_loss_anemia as elixhauser_ahrq_no_drg_all_icd_blood_loss_anemia
,elixhauser_ahrq_no_drg_all_icd.deficiency_anemias as elixhauser_ahrq_no_drg_all_icd_deficiency_anemias
,elixhauser_ahrq_no_drg_all_icd.alcohol_abuse as elixhauser_ahrq_no_drg_all_icd_alcohol_abuse
,elixhauser_ahrq_no_drg_all_icd.drug_abuse as elixhauser_ahrq_no_drg_all_icd_drug_abuse
,elixhauser_ahrq_no_drg_all_icd.psychoses as elixhauser_ahrq_no_drg_all_icd_psychoses
,elixhauser_ahrq_no_drg_all_icd.depression as elixhauser_ahrq_no_drg_all_icd_depression
from ads ads
left join sofa
  on ads.icustay_id = sofa.icustay_id
left join sirs
  on ads.icustay_id = sirs.icustay_id
left join saps
  on ads.icustay_id = saps.icustay_id
left join apsiii
  on ads.icustay_id = apsiii.icustay_id
left join lods
  on ads.icustay_id = lods.icustay_id
left join mlods
  on ads.icustay_id = mlods.icustay_id
left join oasis
  on ads.icustay_id = oasis.icustay_id
left join qsofa
  on ads.icustay_id = qsofa.icustay_id
left join sapsii
  on ads.icustay_id = sapsii.icustay_id
  left join elixhauser_ahrq_no_drg_all_icd
  on ads.hadm_id = elixhauser_ahrq_no_drg_all_icd.hadm_id
  
order by icustay_id;
